# Supplementary material for: Dogs in Lithuania from the 12th to 18th C AD: Diet and Health According to Stable Isotope, Zooarchaeological, and Historical Data
Source: Animals (Basel). 2024 Mar 27;14(7):1023. doi: 10.3390/ani14071023 (PMC11011073; doi:10.3390/ani14071023)
Supplement: Supplementary file 1 [file animals-14-01023-s001.zip]

Archive with 2 entries (2 files):
- S1 Osteometrical data.xlsx
- S2 Fruits modelling.xls
