# Supplementary material for: Dogs in Lithuania from the 12th to 18th C AD: Diet and Health According to Stable Isotope, Zooarchaeological, and Historical Data
Source: Animals (Basel). 2024 Mar 27;14(7):1023. doi: 10.3390/ani14071023 (PMC11011073; doi:10.3390/ani14071023)
Supplement: Supplementary file 1 [file animals-14-01023-s001.zip › S1 Osteometrical data.xlsx]

## Sheet: S1 Tab1 Long bones
Long bones measurements, mm (according to von den Driesh 1976)
Dog ID	Site	Inventory number or site address	Bone	Bp	Sd	Bd	GL	Pathology
1	Vilnius Lower castle	55767	radius	22.8	16.3	-	-
			tibia	41	16.4	29.6	255
2	Vilnius Lower castle	6998, 6997, 6996	femur	49	15.5	37.4	236
			tibia	40.5	15.5	26.9	248
3	Vilnius Lower castle	59565, 59563	radius	19.5	14.8	25	179.8
			femur	-	14.7	32.8	195
4	Vilnius Lower castle	54990, 54988, 54987	humerus	26.5	11.6	28.3	126
			tibia	28.5	12.5	19	129
8	Vilnius Lower castle	67035, 67036ab	radius	23.6	18.6	33.4	222	Right proximal humerus tendinitis, shoulder joint damaged (osteochondritis dissecans), fibula fused to tibia diaphysis
			humerus	37.1	16.6	41.1	227
			femur	54.9	17.6	41.6	249
			tibia	44.8	17.3	29.5	252
			ulna	-	-	-	260
11	Vilnius Lower castle	55752	humerus	-	20.1	45.1	222	fibula fused to tibia diaphysis
			radius	25.8	19.9	36	222
			ulna				265
			femur	56	22.6	47.3	246
			tibia	52.5	18.9	32	257
15	Vilnius Lower castle	24200	humerus	25.6	12.3	31.5
			femur	35.4	12.8	28.6
22	Klaipėda/Memelburg castle	578	femur		15.1		221
			tibia		15.9		230
25	Vilnius town	Klaipedos st. 7a,b	humerus	30.5	12.8	32.1	173
			femur	37.8	13.1	32.1	182
			tibia	34	12.8	23.1	192
26	Vilnius town	Klaipedos st. 7a,b	humerus	33.3	14.1	35	181
			tibia	41.1	15.4	27.6	225
29	Vilnius town	Radvilų st. 5	humerus		15		167	Lost teeth, alveoli inflammation, healed fracture of pelvis bones, arthritis of proximal humerus and femur, fracture number of ribs (turberculosis?), fused vertebrae
			ulna		-		193
			femur		14.3		183.5
			tibia		13		186
31	Vilnius Lower castle	66162	humerus		11.6		169	Left tibia and fibula fused
			radius		12.9		172.5
			ulna		-		238
			femur		11.9		189
			tibia		12.8		193
32	Klaipėda/Memelburg town	Kurpių st. 3	humerus		10.5		146.5
			tibia		10.5		162.3
35	Klaipėda/Memelburg town	Kurpių st. 3	humerus		11.8		162.1
42	Vilnius Lower castle	35526	radius		12.4		123
			tibia		15.4		223.8
45	Kernavė, Upper town		femur		12.4		183
46	Kernavė, Upper town		femur		13.8		190
48	Vilnius Lower castle	10735	femur		15.2		204
58	Kaunas	Muziejaus st. 11A	humerus		12.3		152.2	Fused lumbal vertebrae
			radius		12.7		150
			ulna		-		180
			femur		12.5		162.1
64	Vilnius	Radvilų st. 5	radius				181
			femur	40.1	14.8	32.2	197
61	Klaipėda/Memelburg castle		Tibia					Proximal tibia, fracture with a new bone formation started
65	Vilnius	Klaipėdos st. 7a,b7A
66	Vilnius	Reformatai square	humerus		-		134	Healing fracture? Inflammation, fistula
			femur		13.5		129
67	Palanga	J. Simpsono st.	humerus		12.1		165	Humerus proximal arthritis, fused vertebrae
			radius		12.8		169
71	Kaunas	G10959	humerus		14.5		174
72	Anykščiai, small town	A. Baranausko square	humerus		10.5		125	Fistula near M2, inflamation of alveoli
			ulna		-		137
			femur		10.4		138
			tibia		9.3		128
78	Vilnius Lower castle	29794	ulna		-		162
			femur		-		141.5	Healed fracture?

## Sheet: S1 Tab2 Skulls
Skull measurements (mm), according to von den Driesh (1976)
Dog ID	1	2	3	4	8	13	15	23	25	29	30	32	34	36	40	B-St	Inventory Number	Pathology
1	216	208	193	52.5	108.5	105.7	75.2	72.6	42.9	51.8	111.4	53.3	64.9	39	47.1	87	55767
2	205	206	191	53.4	105.2	102.8	71.1	67.6	42.9	53.2	102.9	55.8	62.9	35.4	45.9	88.2	6998	Healed fracture of frontal bone
3	212	205	190	51.1	101.3	103.8	72.5	72.4	40.4	58.6	103.1	55.6	68.7	40.2	47.5	86.5	59565
4	182	173.6	163	45	94.2	88.5	62.2	60.5	35.1	58.1	99.7	51.5	60.3	32.3	41.7	74.7	54990
5	-		-	-	-	54.3	-	-	-	-	-	-	-	22.3	-	-	9209
6	197	191	181	48.1	100	101.1	75	65.7	38.2	54.8	101.2	55.3	63.3	36.4	47	79.5	Ker6	Inflamation of I1,2, lost M1
7	193	184	175	48.4	102.9	94.3	65.1	64.4	37.5	54.7	92.8	49	57.5	35.8	44.8	81	Ker7
8	243	226	212	57.4	129.4	118.8	81	76.2	45.9	58.8	111.8	65.2	65.4	39.1	53.5	93.6	67032	P2 lost, slight impressions omn frontal bone (healed trauma?)
9	-	-	-	60.3	-	-	-	83.7	47.6	58.8	-	65.8	-	-	49.5	-	9124
11	255	242.5	227	60.1	-	124.5	82	84.3	49.4	60.5	125.5	72.6	82.2	51.1	54.5	102.9	55752	Overbite
12	124	118.4	111.9	-	62.8	63.2	46.1	41.8	24.9	51.1	77.2	37.1	47.9	24.2	28.5	47.8	61660	Inflammation of both sinuses, overbite
13	213	215	204	53.8	109	111.9	80.6	-	45.5	56	116	61.1	68.6	38.2	43.2	91.3	2930
14	212	197.6	187	49.8	104.5	105.3	65	75.1	41.3	58.7	109.5	59	67.9	37.9	41.5	80.8	42218	Lost I1,2, left C, alveoli inflammation, trauma, abscess (trauma ?) in frontal bone, fracture of nasal bone
15	174	163.5	152	39.2	81.9	86.6	58.5	60.8	33.8	55.3	100.8	47.9	60.8	32.7	38.8	64.5	24200
25	194	183.5	174	49.6	87.6	97.7	65.6	64.1	38	56	110.6	47.8	64.5	34.4	40.7	76.4	Klaipedos st. 7a,b	Healed fracture of frontal bone, broken lower left canine, inflamation of right mandibular condyle
26	233	-	203	54.2	-	109.2	-	73.4	38.8	59.9	-	75.4		43	37.9	92.6	Klaipedos st. 7a,b	Healed fracture of maxilla, lost P1
27	188	181	177	52.2	92.6	95.9	65.5	64.1	35.2	57.5	102.1	54.3	68.7	34.5	43.4	77	Reformatai sq.	Lost all incisors, inflammation of alveoli, healed fracture of frontal bone, healed right zygomatic fracture
28	210	196.5	187	51.4	99.2	105	67.2	73.6	39.4	56.7	118.2	60.4	75.5	-	45.4	80.4	Reformatai sq.	Healed fracture of frontal bone, lost incisors, alveoli inflammation
33	184	173.5	162	42.7	95.8	92.4	66.5	63.3	33.7	58	104.4	48.9	67	36.8	41.6	69	25282	Lost I1.2, alveoli inflamation, inflamation of left ear
37	171	161.5	151	43.4	83.3	81.3	58.3	57.1	30	56.1	101	51	63.9	36.7	38.4	66.4	5161
38	172	167	157	44.1	87	85.6	60.9	60.7	35.9	55.6	94	52.2	56.8	32.5	39.7	71.4	63198
39	154	143	136	36	78	76.9	55.3	53.3	30.3	52.5	89	45.2	53.5	31.2	38.2	57.7	29867
40	193	186	176	45	104.2	98.4	69.6	65.3	37.5	54.5	-	49.8	65	38.2	42.9	77.6	2713
50	169.3	160	151.2	40.5	85	85	60.4	57.8	35	54.1	93	42	59.8	33.5			14678
51	162	156.5	148	39.6	81	-	64.9	56.1	33.4	53.9	-	48.5	62	35.5	40.3	-	15101
55	149	141.5	134	37.2	75.5	73	51.5	-	29.9	53	-	43.8	52.6	30.6	37.1	59.2	Perkūno sq.
62	171	157	149	-	85.6	86	58.8	58	33.5	56.9	96.3	54	58.8	33.8	40.5	63.9	Reformatai sq.	Healed fracture of frontal bone, lost right M2
64	194	191	189	51.6	97.6	100.1	68.7	70.5	37.7	58.8	-	54.6	69.1	40.2	49.6	80.6	Radvilų 5
65	182		165	46.1		89.9		62.1	36.2	55.7	-	52		37.6	41.7	72.4	Klaipėdos st. 7a,b
65	182	167.5	156	-	87.9	91.9	61.2	63.1	34.9	59.3	100	49.4	60.1	-	43.1	66.5	Klaipėdos st. 7a,b
68	-	-	-	-	0	74.5	-	-	-	-	105.5	-	64		-	-	Klaipėdos st. 7a,b
69	202.5	192.8	180.8	53.8	102.3	102	71.6	-	38.9	59.8	118.2	62.3	72.5	41.9	-	-	EV1
70	181.5	169.6	161.8	45.5	94.7	91.5	59	59	33.5	56.5	97.8	55	59.9	35	-	-	101000
72	162.1	154	146	42	79.8	81.7	58.2	60.7	33.6	59.4	106	54.8	64.3	34.5	-	-	A. Baranausko square
75	203	189	177	48.8	99.7	100.8	65.6	68	38.4	57.1	-	56.5	67.1	36.6	41.8	76.9	Lost left M1,2
77	207	-	-	-	-	103.6	-	-	-	-	-	54.9	-	38.6	-	-	3856	Lost all incisors, inflammation of alveoli, healed fracture of frontal bone
78	187	174.5	168	45.1	95.8	91.6	65.9	61.5	36.6	55.5	100	47.5	61.8	36.6	41	71.5	29794	Healed fracture of frontal bone
79	179	171	161	52.2	87.6	-	63.6	62.1	36.9	54.8	102	51.5	66	36.5	37.8	-	43326
80	162	155.5	147	39.6	80.9	82.4	57.5	56.3	32.1	53.2	94	48.1	57.4	31.7	37.5	64	63199
81	181	177.2	167	48.8	83.8	93.6	66	62.9	37.1	55.8	100.4	47	61.8	33.5	42.5	73.4	13752
82	191	182.5	174	-	103	94.8	70	63.4	36.2	56.2	101.5	60.9	62	35	45.2	76	27014

## Sheet: S1 Tab3 Mandibles
Mandible measurements (mm), according to von den Driesh (1976)
Dog ID	1	5	6	7	8	10	12	13		17	18	19	20	Inventory number or address	Pathology
1	165	136	142	94	88.3	43.5	36.1	24.4	9.4	11.2	61.8	25.8	18.1	55767
2	159	125	131.7	85.5	78.6	65	36.1	23.5	9.5	10.8	65.2	23.2	17.5	6999
4	133.8	110.5	116.9	74	70	33.3	31.7	-	-	10.3	53.3	19.1	18.6	5489
6	155	126	131.8	88.6	83.6	39.7	41.3	-	-	10.7	57.2	23.6	18.1	Ker6
7	153	125.6	132.8	88.5	84	38.9	41.7	23.8	9.8	10.6	57.1	21.8	18.6	Ker7
8	179.7	150	154.4	101.5	90.9	39.4	45.1	21.6	8.9	11.6	67.3	26.8	20.6	67036
11	199	159.8	168	104.6	95.9	46.3	43.6	26.6	11	16.4	81.8	34.02	27	55752
12	91.5	74.7	77.2	53.4	52.5	25.8	24.7	16.7	6.5	7.1	34.9	13.7	13.2	61660
16	149.8	135.5	135	87.8	81.5	41	37.8	24.9	9.9	12.8	-	29.5	21.9	Masteikiai, grave 26			Masteikiai, disturbed grave
17	-	-	-	-	-	-	-	22.1	8.5	-	-	23	-	Masteikiai, disturbed grave			Masteikiai, disturbed grave
18	140.3	125.5	-	81	77.8	35.2	37	21.5	9.8	11.6	-	25.5	15.2	Masteikiai, disturbed grave			Masteikiai, grave 22
19	-	-	-			39.8	-	22	9	-	-	26	-	Masteikiai, grave 22			Masteikiai, grave 26
20	-	-	-	95	87.2	43.4	38.4	-	-	12.8	-	27.7	24.7
21	-	-	-	-	-	-	38	30	12	16	-	32	26	2732	lost M1
23	127	104	112.5	-	-	-	30.2	20.4	8.5	10.2	40.1	23.4	18.9	Ker 23
24	134	112.5	-	-	-	-	-	20.6	8.6	11	-	17.5	16	Ker 24	lost P2,M2,3
25	142	119.9	124.3	-	-	-	35	-	-	10.5	58.8	21.5	18.2	Klaipedos st. 7a,b
26	171,0	140.9	150	94.4	86,5	35.9	37.1	22.7	9.2	12.3	64,2	28,1	22,9	Klaipedos st. 7a,b
28	164.5	135.7	142.4	89.9	81.5	37.3	59.7	22.7	10.2	13.3	63.7	24.2	20.2	Reformatai sq.
29	146.6	123.3	145.4	82.1	74.6	43.6	39.7	20.1	8.6	11.9	59.2	24.7	21	Radvilų st. 5
31	143.3	120.2	126.5	77.4	76.8	33.8	36.9	21	9	11	56.8	24.1	16.9	66162	Skull: healed fracture of maxilla, incisive and nasal bone
34	-	-	-	84.6	81.8	37	37.1	24	9.9	10.3	-	25.3	19.7	35232
40	175.1	145.7	151.9	96.7	89.7	44.4	43	26.6	10.3	14.1	66.8	31.5	33.2	399
41	-	-	-	84.3	81.3	38.7	36.8	23	9	11.1	-	22.5	19.1	47402
43	149	123.5	-	85.9	78	37.5	35.7	22.4	8.7	10.8	-	25.6	20.8	Ker 43
44	109.6	89.3	-	65	62	30.7	28.7	-	-	10.1	43	18.1	16.1	Ker 44
47	139.5	115.7	121.8	73.7	72.3	30.7	32	18.77	8.1	9.4	54.4	18.9	17.1	30312
55	111	91.9	-	64,1	55,7	26.1	29.2	17.9	6.6	9	47.8	19,4	14,8	Perkūno sq.
56	153	130	134.3	85	79	38.1	36.9	22.7	9.2	11.7	-	24.6	20.9	767	broken canine
60	-	-	-	98.8	92.8	46.5	44.4	-	-	16.2	-	30.1	26.6	Ker60
64	149.9	124.5	129.6	84.5	78.2	39.7	35.7	-	-	12.2	60.6	24.8	21.9	Radvilų st. 5
66	122.9	99.8	-	67.6	66.1	32.4	31.8	20.3	8.8	10.2	-	21.1	17.2	Reformatai square
67	142.5	119.2	126.2	82.2	74.2	34.9	35.4	20.1	80.1	11	59.8	24.4	19.4	J. Simpsono st.	Healed fracture of frontal bone, teeth loss, alveoli inflamation
71	152.5	128.6	133.1	88.2	77.8	36.8	38.5	23	9.5	12.5	60	23.9	21.4	G10959
72	124.7	102.1	107.2	72.9	66.5	32.7	31.6	-	-	9.7	46.4	19.4	15.5	A. Baranausko square	Inflammation, fistula near M2,
73	180	147.5	150.4	100.5	94.8	48.7	43.8	-	-	17.5	-	32.2	27.3	Ker73
74	94.5	76.8	79.4	57.1	53.7	27.7	25.3	17	6.6	8.4	33	12.4	13..5	Reformatai sq.
77	-	-	-	89.6	84.5	38.3	41.4	23.4	8.9	11	-	24	20	3857
78	130	110.3	117.5	79.6	73	37.2	35.5	22.5	8.6	10.9	55.1	20.6	18.1	29795
83	-	-	-	-	-	-	25.3	17.1	6.9	7.9	36.9	14.1	-	22163
