# Supplementary material for: Dogs in Lithuania from the 12th to 18th C AD: Diet and Health According to Stable Isotope, Zooarchaeological, and Historical Data
Source: Animals (Basel). 2024 Mar 27;14(7):1023. doi: 10.3390/ani14071023 (PMC11011073; doi:10.3390/ani14071023)
Supplement: Supplementary file 1 [file animals-14-01023-s001.zip › S2 Fruits modelling.xls]

## Sheet: S2 FRUITS Tab1 Inland
GROUP RESULTS
Target/Consumer	Source/Food	Mean	sd	2.5pc	median	97.5pc	Prior info
Masteikiai	Cereals	0.4744	0.1207	0.2915	0.4564	0.7615	[Cereals]>[Meat]
Masteikiai	Meat	0.2548	0.07114	0.1061	0.2568	0.3919	[Cereals]>[Game]
Masteikiai	Game	0.1262	0.05972	0.02283	0.1231	0.2452	[Cereals]>[Fish]
Masteikiai	Fish	0.04831	0.03915	0.001488	0.03858	0.1426	[Cereals]>[Feces]
Masteikiai	Feces	0.09631	0.06564	0.003693	0.0867	0.2351	[Meat]>[Game]
Kernavė	Cereals	0.4476	0.1095	0.2871	0.4304	0.7051	[Game]>[Fish]
Kernavė	Meat	0.2593	0.06417	0.1291	0.2596	0.3888	[Meat]>[Feces]
Kernavė	Game	0.1397	0.06027	0.03089	0.1382	0.257
Kernavė	Fish	0.0549	0.04213	0.002219	0.04486	0.155
Kernavė	Feces	0.09861	0.06571	0.004176	0.091	0.2338
VLCearly	Cereals	0.449	0.1114	0.2864	0.4313	0.7174
VLCearly	Meat	0.2595	0.06485	0.1291	0.2596	0.3887
VLCearly	Game	0.1371	0.06007	0.02679	0.1379	0.2513
VLCearly	Fish	0.0573	0.04259	0.002198	0.04896	0.1526
VLCearly	Feces	0.09703	0.06563	0.003621	0.08779	0.2339
VLClate	Cereals	0.4422	0.109	0.2781	0.4237	0.7011
VLClate	Meat	0.262	0.0622	0.1383	0.2617	0.3874
VLClate	Game	0.1356	0.05979	0.02554	0.1364	0.2476
VLClate	Fish	0.0574	0.04387	0.002101	0.04811	0.1605
VLClate	Feces	0.1028	0.06828	0.004769	0.09358	0.2444
TARGET/CONSUMER RESULTS REPORT: Masteikiai
10000 updates took 6 s
INPUT DATA (Weighted model: No; Offset dependent: Yes; Concentration-dependent model: Yes; Minimum uncertainty: 0.001)
Target/consumer data
[Carbon]=-20.2(0.3)	[Nitrogen]=9.5(1.2)
Offsets
[Carbon]=1(0.5)	[Nitrogen]=3.6(1.2)
Weights
[Carbon][Protein]=100()	[Nitrogen][Protein]=100()
Source/Food values
[Cereals][Protein][Carbon]=-21.2(1.1)	[Cereals][Protein][Nitrogen]=4.8(0.9)
[Meat][Protein][Carbon]=-21.8(0.6)	[Meat][Protein][Nitrogen]=7.8(1.3)
[Game][Protein][Carbon]=-22.9(0.7)	[Game][Protein][Nitrogen]=4.7(1)
[Fish][Protein][Carbon]=-25.2(1.9)	[Fish][Protein][Nitrogen]=9.3(2.2)
[Feces][Protein][Carbon]=-22.0(0.4)	[Feces][Protein][Nitrogen]=8.5(0.8)
Concentrations
[Cereals][Protein]=100()	[Meat][Protein]=100()	[Game][Protein]=100()	[Fish][Protein]=100()	[Feces][Protein]=100()											97.5pc
															1
Prior info
[Cereals]>[Meat]
[Cereals]>[Game]
[Cereals]>[Fish]															median	97.5pc
[Cereals]>[Feces]															0.4564	0.7615
[Meat]>[Game]															0.2568	0.3919
[Game]>[Fish]															0.1231	0.2452
[Meat]>[Feces]															0.03858	0.1426
															0.0867	0.2351
															0.4564	0.7615
ESTIMATES															0.2568	0.3919
Estimates on source/food contribution															0.1231	0.2452
Source/Food	Mean	sd	2.5pc	median	97.5pc										0.03858	0.1426
Cereals	0.4744	0.1207	0.2915	0.4564	0.7615										0.0867	0.2351
Meat	0.2548	0.07114	0.1061	0.2568	0.3919
Game	0.1262	0.05972	0.02283	0.1231	0.2452
Fish	0.04831	0.03915	0.001488	0.03858	0.1426
Feces	0.09631	0.06564	0.003693	0.0867	0.2351
Estimates on fraction contribution
Fraction	Mean	sd	2.5pc	median	97.5pc
Protein	1	0	1	1	1
Estimates on signal contribution from source/food
Proxy	Source/Food	Mean	sd	2.5pc	median	97.5pc
Carbon	Cereals	0.4744	0.1207	0.2915	0.4564	0.7615
Carbon	Meat	0.2548	0.07114	0.1061	0.2568	0.3919
Carbon	Game	0.1262	0.05972	0.02283	0.1231	0.2452
Carbon	Fish	0.04831	0.03915	0.001488	0.03858	0.1426
Carbon	Feces	0.09631	0.06564	0.003693	0.0867	0.2351
Nitrogen	Cereals	0.4744	0.1207	0.2915	0.4564	0.7615
Nitrogen	Meat	0.2548	0.07114	0.1061	0.2568	0.3919
Nitrogen	Game	0.1262	0.05972	0.02283	0.1231	0.2452
Nitrogen	Fish	0.04831	0.03915	0.001488	0.03858	0.1426
Nitrogen	Feces	0.09631	0.06564	0.003693	0.0867	0.2351
TARGET/CONSUMER RESULTS REPORT: Kernavė
10000 updates took 6 s
INPUT DATA (Weighted model: No; Offset dependent: Yes; Concentration-dependent model: Yes; Minimum uncertainty: 0.001)
Target/consumer data
[Carbon]=-20.9(0.3)	[Nitrogen]=9.2(0.9)
Offsets
[Carbon]=1(0.5)	[Nitrogen]=3.6(1.2)
Weights
[Carbon][Protein]=100()	[Nitrogen][Protein]=100()
															97.5pc
Source/Food values															0.7051
[Cereals][Protein][Carbon]=-21.2(1.1)	[Cereals][Protein][Nitrogen]=4.8(0.9)														0.3888
[Meat][Protein][Carbon]=-21.8(0.6)	[Meat][Protein][Nitrogen]=7.8(1.3)														0.257
[Game][Protein][Carbon]=-22.9(0.7)	[Game][Protein][Nitrogen]=4.7(1)														0.155
[Fish][Protein][Carbon]=-25.2(1.9)	[Fish][Protein][Nitrogen]=9.3(2.2)														0.2338
[Feces][Protein][Carbon]=-22.0(0.4)	[Feces][Protein][Nitrogen]=8.5(0.8)
Concentrations
[Cereals][Protein]=100()	[Meat][Protein]=100()	[Game][Protein]=100()	[Fish][Protein]=100()	[Feces][Protein]=100()											97.5pc
															1
Prior info
[Cereals]>[Meat]
[Cereals]>[Game]
[Cereals]>[Fish]															median	97.5pc
[Cereals]>[Feces]															0.4304	0.7051
[Meat]>[Game]															0.2596	0.3888
[Game]>[Fish]															0.1382	0.257
[Meat]>[Feces]															0.04486	0.155
															0.091	0.2338
															0.4304	0.7051
ESTIMATES															0.2596	0.3888
Estimates on source/food contribution															0.1382	0.257
Source/Food	Mean	sd	2.5pc	median	97.5pc										0.04486	0.155
Cereals	0.4476	0.1095	0.2871	0.4304	0.7051										0.091	0.2338
Meat	0.2593	0.06417	0.1291	0.2596	0.3888
Game	0.1397	0.06027	0.03089	0.1382	0.257
Fish	0.0549	0.04213	0.002219	0.04486	0.155
Feces	0.09861	0.06571	0.004176	0.091	0.2338
Estimates on fraction contribution
Fraction	Mean	sd	2.5pc	median	97.5pc
Protein	1	0	1	1	1
Estimates on signal contribution from source/food
Proxy	Source/Food	Mean	sd	2.5pc	median	97.5pc
Carbon	Cereals	0.4476	0.1095	0.2871	0.4304	0.7051
Carbon	Meat	0.2593	0.06418	0.1291	0.2596	0.3888
Carbon	Game	0.1397	0.06027	0.03089	0.1382	0.257
Carbon	Fish	0.0549	0.04213	0.002219	0.04486	0.155
Carbon	Feces	0.09861	0.06571	0.004176	0.091	0.2338
Nitrogen	Cereals	0.4476	0.1095	0.2871	0.4304	0.7051
Nitrogen	Meat	0.2593	0.06418	0.1291	0.2596	0.3888
Nitrogen	Game	0.1397	0.06027	0.03089	0.1382	0.257
Nitrogen	Fish	0.0549	0.04213	0.002219	0.04486	0.155
Nitrogen	Feces	0.09861	0.06571	0.004176	0.091	0.2338
TARGET/CONSUMER RESULTS REPORT: VLCearly
10000 updates took 6 s
INPUT DATA (Weighted model: No; Offset dependent: Yes; Concentration-dependent model: Yes; Minimum uncertainty: 0.001)
Target/consumer data
[Carbon]=-20.7(0.3)	[Nitrogen]=9.8(1.2)
Offsets
[Carbon]=1(0.5)	[Nitrogen]=3.6(1.2)
Weights
[Carbon][Protein]=100()	[Nitrogen][Protein]=100()
															97.5pc
Source/Food values															0.7174
[Cereals][Protein][Carbon]=-21.2(1.1)	[Cereals][Protein][Nitrogen]=4.8(0.9)														0.3887
[Meat][Protein][Carbon]=-21.8(0.6)	[Meat][Protein][Nitrogen]=7.8(1.3)														0.2513
[Game][Protein][Carbon]=-22.9(0.7)	[Game][Protein][Nitrogen]=4.7(1)														0.1526
[Fish][Protein][Carbon]=-25.2(1.9)	[Fish][Protein][Nitrogen]=9.3(2.2)														0.2339
[Feces][Protein][Carbon]=-22.0(0.4)	[Feces][Protein][Nitrogen]=8.5(0.8)
Concentrations
[Cereals][Protein]=100()	[Meat][Protein]=100()	[Game][Protein]=100()	[Fish][Protein]=100()	[Feces][Protein]=100()											97.5pc
															1
Prior info
[Cereals]>[Meat]
[Cereals]>[Game]
[Cereals]>[Fish]															median	97.5pc
[Cereals]>[Feces]															0.4313	0.7174
[Meat]>[Game]															0.2596	0.3887
[Game]>[Fish]															0.1379	0.2513
[Meat]>[Feces]															0.04896	0.1526
															0.08779	0.2339
															0.4313	0.7174
ESTIMATES															0.2596	0.3887
Estimates on source/food contribution															0.1379	0.2513
Source/Food	Mean	sd	2.5pc	median	97.5pc										0.04896	0.1526
Cereals	0.449	0.1114	0.2864	0.4313	0.7174										0.08779	0.2339
Meat	0.2595	0.06485	0.1291	0.2596	0.3887
Game	0.1371	0.06007	0.02679	0.1379	0.2513
Fish	0.0573	0.04259	0.002198	0.04896	0.1526
Feces	0.09703	0.06563	0.003621	0.08779	0.2339
Estimates on fraction contribution
Fraction	Mean	sd	2.5pc	median	97.5pc
Protein	1	0	1	1	1
Estimates on signal contribution from source/food
Proxy	Source/Food	Mean	sd	2.5pc	median	97.5pc
Carbon	Cereals	0.449	0.1114	0.2864	0.4313	0.7174
Carbon	Meat	0.2595	0.06485	0.1291	0.2596	0.3887
Carbon	Game	0.1371	0.06007	0.02679	0.1379	0.2513
Carbon	Fish	0.0573	0.04259	0.002198	0.04896	0.1526
Carbon	Feces	0.09703	0.06563	0.003621	0.08779	0.2339
Nitrogen	Cereals	0.449	0.1114	0.2864	0.4313	0.7174
Nitrogen	Meat	0.2595	0.06485	0.1291	0.2596	0.3887
Nitrogen	Game	0.1371	0.06007	0.02679	0.1379	0.2513
Nitrogen	Fish	0.0573	0.04259	0.002198	0.04896	0.1526
Nitrogen	Feces	0.09703	0.06563	0.003621	0.08779	0.2339
TARGET/CONSUMER RESULTS REPORT: VLClate
INPUT DATA (Weighted model: No; Offset dependent: Yes; Concentration-dependent model: Yes; Minimum uncertainty: 0.001)
Target/consumer data
[Carbon]=-20.8(0.4)	[Nitrogen]=10.5(0.7)
Offsets
[Carbon]=1(0.5)	[Nitrogen]=3.6(1.2)
Weights
[Carbon][Protein]=100()	[Nitrogen][Protein]=100()
															97.5pc
Source/Food values															0.7011
[Cereals][Protein][Carbon]=-21.2(1.1)	[Cereals][Protein][Nitrogen]=4.8(0.9)														0.3874
[Meat][Protein][Carbon]=-21.8(0.6)	[Meat][Protein][Nitrogen]=7.8(1.3)														0.2476
[Game][Protein][Carbon]=-22.9(0.7)	[Game][Protein][Nitrogen]=4.7(1)														0.1605
[Fish][Protein][Carbon]=-25.2(1.9)	[Fish][Protein][Nitrogen]=9.3(2.2)														0.2444
[Feces][Protein][Carbon]=-22.0(0.4)	[Feces][Protein][Nitrogen]=8.5(0.8)
Concentrations
[Cereals][Protein]=100()	[Meat][Protein]=100()	[Game][Protein]=100()	[Fish][Protein]=100()	[Feces][Protein]=100()											97.5pc
															1
Prior info
[Cereals]>[Meat]
[Cereals]>[Game]
[Cereals]>[Fish]															median	97.5pc
[Cereals]>[Feces]															0.4237	0.7011
[Meat]>[Game]															0.2617	0.3874
[Game]>[Fish]															0.1364	0.2476
[Meat]>[Feces]															0.04811	0.1605
															0.09358	0.2444
															0.4237	0.7011
ESTIMATES															0.2617	0.3874
Estimates on source/food contribution															0.1364	0.2476
Source/Food	Mean	sd	2.5pc	median	97.5pc										0.04811	0.1605
Cereals	0.4422	0.109	0.2781	0.4237	0.7011										0.09358	0.2444
Meat	0.262	0.0622	0.1383	0.2617	0.3874
Game	0.1356	0.05979	0.02554	0.1364	0.2476
Fish	0.0574	0.04387	0.002101	0.04811	0.1605
Feces	0.1028	0.06828	0.004769	0.09358	0.2444
Estimates on fraction contribution
Fraction	Mean	sd	2.5pc	median	97.5pc
Protein	1	0	1	1	1
Estimates on signal contribution from source/food
Proxy	Source/Food	Mean	sd	2.5pc	median	97.5pc
Carbon	Cereals	0.4422	0.109	0.2781	0.4237	0.7011
Carbon	Meat	0.262	0.0622	0.1383	0.2617	0.3874
Carbon	Game	0.1356	0.05979	0.02554	0.1364	0.2476
Carbon	Fish	0.0574	0.04387	0.002101	0.04811	0.1605
Carbon	Feces	0.1028	0.06828	0.004769	0.09358	0.2444
Nitrogen	Cereals	0.4422	0.109	0.2781	0.4237	0.7011
Nitrogen	Meat	0.262	0.0622	0.1383	0.2617	0.3874
Nitrogen	Game	0.1356	0.05979	0.02554	0.1364	0.2476
Nitrogen	Fish	0.0574	0.04387	0.002101	0.04811	0.1605
Nitrogen	Feces	0.1028	0.06828	0.004769	0.09358	0.2444

## Sheet: S2 FRUITS Tab2 Memelburg all
ESTIMATES
Estimates on source/food contribution							Prior info
Source/Food	Mean	sd	2.5pc	median	97.5pc		[Cereals]>[Meat]
Cereals	0.4365	0.1061	0.2787	0.4197	0.6874		[Cereals]>[Game]
Meat	0.2242	0.07682	0.07796	0.2246	0.3774		[Cereals]>[Fish]
Game	0.08355	0.06025	0.002796	0.07325	0.2205		[Cereals]>[Feces]
Fish	0.1905	0.08367	0.03932	0.1895	0.3532		[Meat]>[Game]
Feces	0.06532	0.04696	0.002113	0.05673	0.17		[Meat]>[Feces]
							[Fish]>[Feces]
TARGET/CONSUMER RESULTS REPORT: KlaipėdaMemelburg
10000 updates took 6 s
INPUT DATA (Weighted model: No; Offset dependent: Yes; Concentration-dependent model: Yes; Minimum uncertainty: 0.001)
Target/consumer data
[Carbon]=-21.2(0.7)	[Nitrogen]=11.6(1.1)
Offsets
[Carbon]=1(0.5)	[Nitrogen]=3.6(1.2)
Weights
[Carbon][Protein]=100()	[Nitrogen][Protein]=100()
Source/Food values
[Cereals][Protein][Carbon]=-21.2(1.1)	[Cereals][Protein][Nitrogen]=4.8(0.9)
[Meat][Protein][Carbon]=-21.8(0.6)	[Meat][Protein][Nitrogen]=7.8(1.3)
[Game][Protein][Carbon]=-22.9(0.7)	[Game][Protein][Nitrogen]=4.7(1)
[Fish][Protein][Carbon]=-25.2(1.9)	[Fish][Protein][Nitrogen]=9.3(2.2)
[Feces][Protein][Carbon]=-22.0(0.4)	[Feces][Protein][Nitrogen]=8.5(0.8)
Concentrations
[Cereals][Protein]=100()	[Meat][Protein]=100()	[Game][Protein]=100()	[Fish][Protein]=100()	[Feces][Protein]=100()
Estimates on fraction contribution
Fraction	Mean	sd	2.5pc	median	97.5pc
Protein	1	0	1	1	1
Estimates on signal contribution from source/food
Proxy	Source/Food	Mean	sd	2.5pc	median	97.5pc
Carbon	Cereals	0.4365	0.1061	0.2787	0.4197	0.6874
Carbon	Meat	0.2242	0.07682	0.07796	0.2246	0.3774
Carbon	Game	0.08355	0.06025	0.002796	0.07325	0.2205
Carbon	Fish	0.1905	0.08367	0.03932	0.1895	0.3532
Carbon	Feces	0.06532	0.04696	0.002113	0.05673	0.17
Nitrogen	Cereals	0.4365	0.1061	0.2787	0.4197	0.6874
Nitrogen	Meat	0.2242	0.07682	0.07796	0.2246	0.3774
Nitrogen	Game	0.08355	0.06025	0.002796	0.07325	0.2205
Nitrogen	Fish	0.1905	0.08367	0.03932	0.1895	0.3532
Nitrogen	Feces	0.06532	0.04696	0.002113	0.05673	0.17

## Sheet: S2 FRUITS Tab3 Urban
GROUP RESULTS
Target/Consumer	Source/Food	Mean	sd	2.5pc	median	97.5pc
Vilnius	Meat	0.3998	0.1667	0.1249	0.3758	0.7698	39.98	16.67	Prior info
Vilnius	Feces	0.3988	0.1685	0.1241	0.3758	0.7802	39.88	16.85	[Feces]>[Fish]
Vilnius	Fish	0.09191	0.06682	0.003378	0.07816	0.2407	9.191	6.682	[Feces]>[Cereals]
Vilnius	Cereals	0.1095	0.07233	0.004966	0.09989	0.26	10.95	7.233	[Meat]>[Fish]
Kaunas	Meat	0.4068	0.1719	0.1277	0.3815	0.7863	40.68	17.19	[Meat]>[Cereals]
Kaunas	Feces	0.3985	0.1709	0.1176	0.3738	0.7719	39.85	17.09
Kaunas	Fish	0.0829	0.06289	0.003103	0.06929	0.2317	8.29	6.289
Kaunas	Cereals	0.1118	0.07369	0.005281	0.1024	0.2624	11.18	7.369
TARGET/CONSUMER RESULTS REPORT: Vilnius
10000 updates took 6 s
INPUT DATA (Weighted model: No; Offset dependent: Yes; Concentration-dependent model: No; Minimum uncertainty: 0.001)
Target/consumer data
[Carbon]=-20.6(0.5)	[Nitrogen]=11.4(0.8)
Offsets
[Carbon]=1(0.5)	[Nitrogen]=3.6(1.2)
Weights
[Carbon][Protein]=100()	[Nitrogen][Protein]=100()
Source/Food values
[Meat][Protein][Carbon]=-21.8(0.6)	[Meat][Protein][Nitrogen]=7.8(1.3)
[Feces][Protein][Carbon]=-22.0(0.4)	[Feces][Protein][Nitrogen]=8.5(0.8)
[Fish][Protein][Carbon]=-25.2(1.9)	[Fish][Protein][Nitrogen]=9.3(2.2)
[Cereals][Protein][Carbon]=-21.2(1.1)	[Cereals][Protein][Nitrogen]=4.8(0.9)
Concentrations
[Meat][Protein]=100()	[Feces][Protein]=100()	[Fish][Protein]=100()	[Cereals][Protein]=100()
Prior info
[Feces]>[Fish]
[Feces]>[Cereals]
[Meat]>[Fish]
[Meat]>[Cereals]
ESTIMATES
Estimates on source/food contribution
Source/Food	Mean	sd	2.5pc	median	97.5pc
Meat	0.3998	0.1667	0.1249	0.3758	0.7698
Feces	0.3988	0.1685	0.1241	0.3758	0.7802
Fish	0.09191	0.06682	0.003378	0.07816	0.2407
Cereals	0.1095	0.07233	0.004966	0.09989	0.26
Estimates on fraction contribution
Fraction	Mean	sd	2.5pc	median	97.5pc
Protein	1	0	1	1	1
Estimates on signal contribution from source/food
Proxy	Source/Food	Mean	sd	2.5pc	median	97.5pc
Carbon	Meat	0.3998	0.1667	0.1249	0.3758	0.7698
Carbon	Feces	0.3988	0.1685	0.1241	0.3758	0.7802
Carbon	Fish	0.09191	0.06682	0.003378	0.07816	0.2407
Carbon	Cereals	0.1095	0.07233	0.004966	0.09989	0.26
Nitrogen	Meat	0.3998	0.1667	0.1249	0.3758	0.7698
Nitrogen	Feces	0.3988	0.1685	0.1241	0.3758	0.7802
Nitrogen	Fish	0.09191	0.06682	0.003378	0.07816	0.2407
Nitrogen	Cereals	0.1095	0.07233	0.004966	0.09989	0.26
TARGET/CONSUMER RESULTS REPORT: Kaunas
10000 updates took 6 s
INPUT DATA (Weighted model: No; Offset dependent: Yes; Concentration-dependent model: No; Minimum uncertainty: 0.001)
Target/consumer data
[Carbon]=-20.5(0.2)	[Nitrogen]=11.3(1.5)
Offsets
[Carbon]=1(0.5)	[Nitrogen]=3.6(1.2)
Weights
[Carbon][Protein]=100()	[Nitrogen][Protein]=100()
Source/Food values
[Meat][Protein][Carbon]=-21.8(0.6)	[Meat][Protein][Nitrogen]=7.8(1.3)
[Feces][Protein][Carbon]=-22.0(0.4)	[Feces][Protein][Nitrogen]=8.5(0.8)
[Fish][Protein][Carbon]=-25.2(1.9)	[Fish][Protein][Nitrogen]=9.3(2.2)
[Cereals][Protein][Carbon]=-21.2(1.1)	[Cereals][Protein][Nitrogen]=4.8(0.9)
Concentrations
[Meat][Protein]=100()	[Feces][Protein]=100()	[Fish][Protein]=100()	[Cereals][Protein]=100()
Prior info
[Feces]>[Fish]
[Feces]>[Cereals]
[Meat]>[Fish]
[Meat]>[Cereals]
ESTIMATES
Estimates on source/food contribution
Source/Food	Mean	sd	2.5pc	median	97.5pc
Meat	0.4068	0.1719	0.1277	0.3815	0.7863
Feces	0.3985	0.1709	0.1176	0.3738	0.7719
Fish	0.0829	0.06289	0.003103	0.06929	0.2317
Cereals	0.1118	0.07369	0.005281	0.1024	0.2624
Estimates on fraction contribution
Fraction	Mean	sd	2.5pc	median	97.5pc
Protein	1	0	1	1	1
Estimates on signal contribution from source/food
Proxy	Source/Food	Mean	sd	2.5pc	median	97.5pc
Carbon	Meat	0.4068	0.1719	0.1277	0.3815	0.7863
Carbon	Feces	0.3985	0.1709	0.1176	0.3738	0.7719
Carbon	Fish	0.0829	0.06289	0.003103	0.06929	0.2317
Carbon	Cereals	0.1118	0.07369	0.005281	0.1024	0.2624
Nitrogen	Meat	0.4068	0.1719	0.1277	0.3815	0.7863
Nitrogen	Feces	0.3985	0.1709	0.1176	0.3738	0.7719
Nitrogen	Fish	0.0829	0.06289	0.003103	0.06929	0.2317
Nitrogen	Cereals	0.1118	0.07369	0.005281	0.1024	0.2624

## Sheet: S2 FRUITS Tab4 Memelburg ind.
Target/Consumer	Source/Food	Mean	sd	2.5pc	median	97.5pc
Kl13	Cereals	0.4763	0.0928	0.3216	0.461	0.6776		Prior info
Kl13	Meat	0.2367	0.07669	0.09295	0.2334	0.3849		[Cereals]>[Meat]
Kl13	Game	0.08375	0.05896	0.003594	0.06813	0.2097		[Cereals]>[Game]
Kl13	Fish	0.1504	0.07723	0.04755	0.1324	0.3455		[Cereals]>[Fish]
Kl13	Feces	0.05286	0.0399	0.002059	0.04346	0.1451		[Cereals]>[Feces]
Kl20	Cereals	0.5268	0.03101	0.4568	0.5227	0.5688		[Meat]>[Game]
Kl20	Meat	0.2611	0.04387	0.1739	0.2646	0.3729		[Meat]>[Feces]
Kl20	Game	0.01639	0.01858	0.0001205	0.00921	0.07301		[Fish]>[Feces]
Kl20	Fish	0.1318	0.0123	0.1065	0.1334	0.1541
Kl20	Feces	0.06394	0.03707	0.005846	0.06404	0.1278
Kl21	Cereals	0.4525	0.1237	0.2629	0.437	0.7067
Kl21	Meat	0.2321	0.0725	0.08512	0.2305	0.3755
Kl21	Game	0.09524	0.07139	0.002772	0.08822	0.2566
Kl21	Fish	0.1569	0.0835	0.03213	0.1463	0.3162
Kl21	Feces	0.0633	0.04928	0.00217	0.05118	0.1757
Kl22	Cereals	0.4213	0.09733	0.2599	0.4096	0.6342
Kl22	Meat	0.2252	0.06674	0.1114	0.2214	0.3667
Kl22	Game	0.09922	0.06369	0.003863	0.1007	0.227
Kl22	Fish	0.188	0.07905	0.0505	0.1928	0.3426
Kl22	Feces	0.06632	0.04789	0.002595	0.05735	0.172
Kl61	Cereals	0.4888	0.1169	0.3124	0.4559	0.7459
Kl61	Meat	0.1929	0.07784	0.04488	0.1933	0.3482
Kl61	Game	0.06288	0.0412	0.002259	0.05332	0.1578
Kl61	Fish	0.1904	0.05689	0.06695	0.1976	0.2938
Kl61	Feces	0.06508	0.04507	0.002738	0.05841	0.1569
